# Supplementary material for: New Therapeutic Options for Fusariosis: A Patent Review (2008–2023)
Source: J Fungi (Basel). 2025 Jun 18;11(6):463. doi: 10.3390/jof11060463 (PMC12194352; doi:10.3390/jof11060463)
Supplement: Supplementary file 1 [file jof-11-00463-s001.zip]

Archive with 1 entries (1 files):
- jof-3217843-supplementary.pdf
